# Supplementary material for: The measurement of plasma fructosamine as a diagnostic tool to improve the interpretation of plasma glucose and proteins in alpacas (Vicugna pacos)
Source: Sci Rep. 2024 Sep 27;14:22264. doi: 10.1038/s41598-024-73399-4 (PMC11436879; doi:10.1038/s41598-024-73399-4)
Supplement: Supplementary file 1 — Supplementary Material 1 [file 41598_2024_73399_MOESM1_ESM.xlsx]

## Sheet: Supplementary_data
date	ID	body mass [kg]	sex [male, female]	age [days]	respiratory rate	heart rate	body temperature	body condition score	leucocytes [10^9/l]	packed cell volume [l/l]	GIN-Score	NLR	cortisol [nmol/l]	fructosamine [µmol/l]	glucose [mmol/l]	total protein [g/l]	albumin [g/l]	globulins [g/l]	transportation distance [km]	leading score	humming	screaming	snorting	moaning	rising	spitting	stomping	kicking	freezing	collapsing	PCAdefense	PCAstress
2022-09-08	448033	58	m	2168	32	60	38.9	3	11.5	0.31	1	5.1	2.8	370.2	8.21	64.2	31.7	32.5	149	1	0	1	0	0	1	0	0	0	0	0	1.29673	0.531181
2022-07-06	444508	56	m	3277	40	60	38.4	3	13.3	0.28	0	11.8	2.8	343.6	17.99	63.6	36.5	27.1	122	1	1	0	0	0	1	1	0	0	0	0	1.10615	0.007902
2022-05-01	440660	106	m	730	80	68	38.1	4	18.2	0.31	0	15.25	2.8	330.4	23.76	64.4	41.1	23.3	137	0	0	0	1	1	1	1	2	2	0	1	3.46761	1.66958
2022-09-08	448016	9.8	f	26	54	NA	39.6	2	10.8	0.27	0	4.91	5.6	242	7.02	56.9	40.5	16.4	79.4	1	1	0	0	0	0	0	0	0	1	1	0.509612	1.64583
2022-11-21	451616	73.5	f	2772	16	64	36.5	2	9.6	0.23	1	3.14	7.95	262.3	8.3	62.3	36.3	26	168	2	1	1	0	0	2	0	0	0	0	2	0.736864	1.29262
2023-01-29	454349	56	f	972	24	48	37.2	2	8.6	0.26	0	1.12	11.1	245.2	6.75	63.4	36.5	26.9	210	0	1	0	0	1	0	0	0	0	0	0	0.859661	0.749625
2022-08-20	447043	58	f	1692	24	63	38	2	7.7	0.27	0	1.16	12.6	206.9	5.57	55.4	29.8	25.6	116	2	0	0	0	0	0	2	0	0	0	0	2.24001	0.202255
2022-09-08	448045	18	f	97	20	84	38.4	3	13.3	0.28	1	2.95	13.4	277	8.75	60.8	42.6	18.2	103	1	0	1	0	0	0	0	0	0	1	1	1.4024	2.09921
2022-09-29	449074	102	f	3029	36	100	38.8	4	18.7	0.28	2	8.1	15.7	340.7	13.92	69.8	41.8	28	213	0	0	0	0	0	0	0	0	0	0	0	0.709858	0.575077
2022-07-09	350791	58	m	2581	56	52	38.2	1.5	9.3	0.26	1	4.33	15.9	281.5	6.27	62.6	35.6	27	22.1	0	1	0	0	1	0	0	1	0	0	0	0.910757	0.841601
2022-09-23	448765	53	f	1210	28	80	36.7	3.5	25	0.28	0	15.67	16.1	299.1	8.36	62.4	40.1	22.3	94.6	1	0	0	0	0	0	0	0	0	0	0	0.84744	0.538694
2022-08-23	447223	69	f	2254	20	80	37.6	3	9.1	0.23	0	3.7	16.1	308.3	7.28	65.5	35	30.5	136	0	1	0	0	0	0	0	1	0	0	1	0.431104	0.947627
2022-11-23	451721	15.5	f	68	28	56	37.1	3	9	0.22	1	2.55	16.4	293.6	6.89	59.7	41.3	18.4	245	0	1	0	0	0	0	0	0	0	0	0	0.485301	0.414435
2022-10-12	449704	83	m	2636	NA	60	38	3.5	10.1	0.25	0	5.11	17.2	340.7	12.05	65.4	40	25.4	211	0	0	0	0	0	2	0	0	1	0	0	0.989918	0.293086
2022-11-20	451555	22.8	f	480	20	48	36.2	1.5	7.7	0.19	3	4.27	17.2	187.3	5.82	54.4	30.7	23.7	115	0	0	0	0	0	0	0	0	0	1	1	0.466057	2.00427
2022-08-16	446840	46.5	m	3341	36	52	39.6	1.5	6.1	0.24	0	23.13	17.2	443.6	16.79	61.3	36.3	25	60	1	1	0	0	0	0	0	0	0	0	0	0.564777	0.396654
44794	433670	66	f	1884	27	60	37.5	2	8.3	0.27	1	3.43	17.8	253.9	5.65	58.9	38.8	20.1	165	NA	NA	NA	NA	NA	NA	NA	NA	NA	NA	NA	NA	NA
2022-09-12	448225	30	f	112	40	80	39.9	3	9.9	0.24	1	2.08	18.1	346.3	6.99	64.4	42.9	21.5	135	1	0	0	1	0	0	0	0	0	0	3	0.756622	2.8607
2022-04-11	430006	75	m	3894	34	52	37.8	4	15.7	0.25	1	5.81	18.2	326.6	7.19	65.1	38.7	26.4	135	0	1	0	0	0	0	2	0	1	0	0	2.59207	0
2022-11-23	451735	NA	m	141	52	108	38	3.5	11.9	0.32	1	1.58	18.6	272.8	8.79	58.9	42.1	16.8	120	2	1	0	0	0	0	0	0	1	0	0	1.5886	0.189623
2022-09-27	448968	60	m	1365	40	80	38.6	3	9.1	0.39	1	1.71	19.2	364.6	8.35	75.8	44.1	31.7	33.2	0	1	1	1	0	1	1	2	2	0	0	3.61726	0.99908
44924	453057	21.5	m	153	32	64	38.6	3	7.5	0.23	3	1.77	19.9	377.3	9.88	63	35.2	27.8	288	3	1	0	0	0	0	0	0	0	0	3	NA	NA
2022-07-07	444528	34.5	m	783	60	60	38.5	3	15.1	0.28	0	12.18	21.4	285.2	6.15	64.3	35.5	28.8	114	1	1	0	0	0	0	0	0	0	0	0	0.646164	0.418851
2022-05-12	441330	67	m	862	32	56	38.1	3	10.2	0.3	0	2.69	21.8	282.8	7.79	67.1	34.5	32.6	94.6	0	0	0	0	0	0	0	0	0	0	0	0.644894	0.653174
2022-12-05	452226	NA	m	570	22	80	37.9	3.5	18.3	0.22	NA	3.04	21.9	320.2	8.87	79.9	35.7	44.2	115	1	0	1	0	0	0	0	2	0	0	0	1.69029	0.87257
2022-06-09	442983	NA	f	1425	24	64	38.2	4	11.3	0.24	NA	2.85	21.9	361	11.75	62	40.8	21.2	187	1	1	0	0	0	0	0	0	1	0	1	1.30633	0.766287
2022-06-09	442982	8.9	f	17	36	128	38.5	3	10.6	0.2	NA	11.19	22.9	210.9	9.49	50.5	37.7	12.8	187	3	1	0	0	0	0	0	0	0	0	1	0.837873	0.840627
2022-03-24	438626	54.5	m	3550	20	48	36.9	2.5	10.9	0.24	1	10.27	23.2	407.4	8.65	69.4	32.9	36.5	213	0	1	0	0	0	0	0	0	0	0	0	0.448309	0.492624
44811	447993	70	f	1710	40	72	38.2	3	12.2	0.25	0	4.83	23.4	197.2	8.22	57.6	35	22.6	171	NA	NA	NA	NA	NA	NA	NA	NA	NA	NA	NA	NA	NA
2022-12-05	452208	54	f	4608	18	60	37.4	1	7.8	0.27	0	4.15	23.5	281.6	6.52	75	34	41	84.7	0	0	0	0	0	0	0	0	0	0	2	0.247114	1.7031
2022-08-18	446951	NA	m	2943	36	72	37.7	2	10.1	0.29	4	4.11	24.6	331.6	9.63	68.5	36.7	31.8	385	0	0	0	0	0	0	0	0	0	0	0	0.5839	0.696826
2022-12-29	453056	66	f	2343	40	52	38	3.5	10.2	0.23	1	4.38	24.8	323.5	10.52	65.6	38	27.6	288	0	1	0	0	0	0	1	1	0	0	0	1.24366	0.39267
2022-12-31	453160	63	m	887	28	80	38.5	3.5	15.7	0.29	0	9.4	25	407.7	8.29	67.1	41.5	25.6	211	0	1	0	0	0	0	0	0	0	0	0	0.503771	0.496984
2022-06-15	443302	66	m	1991	24	72	37.3	3	9.3	0.28	1	4.82	26.4	316	7.52	70.8	38	32.8	117	0	1	0	0	0	0	1	0	0	0	0	1.12724	0.381922
2022-09-08	448038	83.5	m	1933	20	44	38	3.5	9.1	0.32	1	2.84	26.7	320.4	8.32	63.6	40.6	23	149	0	1	1	0	0	0	0	0	0	0	1	1.03994	1.2204
44920	452934	107	m	NA	18	NA	36.8	3	15.5	0.31	NA	3.22	28.1	319.8	15.69	65.7	38.6	27.1	129	3	0	0	0	0	0	0	0	0	0	3	NA	NA
2022-06-03	343297	92	f	3315	28	56	38.3	4	14.7	0.27	0	9.5	28.4	521	9.19	64.7	36.5	28.2	137	1	1	0	0	0	0	0	0	0	0	0	0.695371	0.477487
2022-06-14	443164	26	m	397	28	52	38.3	2.5	10.2	0.25	3	2.24	28.4	308.6	6.95	60.4	39.9	20.5	60	1	1	0	0	0	0	0	0	0	0	0	0.608932	0.499128
2022-09-12	448246	98	m	2628	28	60	38.8	5	7.3	0.32	0	2.54	29.5	264.8	7.52	64.4	34.3	30.1	165	0	0	1	0	0	0	0	0	0	0	0	1.42935	0.908703
2022-11-20	451553	84	m	535	20	104	37.5	1	9.5	0.22	3	2.31	30.1	351.1	10.21	86.2	36.9	49.3	115	0	0	0	0	0	0	0	0	0	0	0	0.519658	0.76866
2022-09-08	448017	50	m	1711	32	60	38.3	3	8.8	0.31	0	3.08	30.3	362.3	8.04	67.4	38.5	28.9	79.4	1	1	0	0	0	0	0	0	0	1	1	0.53753	1.88921
44781	446421	6.31	m	3	36	132	39.5	NA	8	0.29	0	NA	30.3	336.6	8.55	48	34.6	13.4	83.2	0	1	1	0	0	2	0	0	0	0	0	NA	NA
2022-08-30	447549	NA	m	1702	48	104	37.9	2	8.5	0.23	2	1.27	30.6	306.8	13.42	69.3	25.6	43.7	116	3	0	0	0	0	0	2	0	0	0	0	2.38524	0.34236
2022-06-13	443166	38	m	376	32	80	38.7	3	8.9	0.29	1	1.83	30.9	303.8	7.97	62.6	39.7	22.9	60	1	1	0	0	0	1	0	1	0	0	1	0.363827	0.97441
2022-11-21	451614	NA	f	122	36	150	38	1	17.2	0.21	0	1.08	30.9	143.1	18.55	27.2	15.1	12.1	168	3	1	0	0	0	0	0	0	0	0	2	0.572756	1.45464
2022-08-29	447551	55	f	971	36	39	39.2	3	14.1	0.21	1	1.33	32.6	285.3	7.87	86.5	NA	NA	116	2	0	1	0	0	0	2	0	2	0	0	4.43881	0.310558
2022-11-14	451289	65	m	835	32	52	38.9	3	12.9	0.3	NA	2.83	32.8	369.9	16.39	70.2	46.2	24	212	0	0	0	0	0	1	0	2	0	0	1	0.446436	1.25905
2022-11-14	451321	64	m	5329	44	72	37.7	3.5	13.2	0.28	1	6.04	32.8	330.4	9.86	68.5	38.6	29.9	140	0	1	1	0	0	0	2	2	2	1	1	4.04098	1.66539
2022-09-12	448241	74	m	854	32	76	38	4	7.8	0.31	1	1.85	33.1	346.7	7.49	72.9	42.6	30.3	165	1	0	1	0	0	0	0	0	0	0	0	1.53427	0.912934
2022-05-12	441329	41	f	951	36	128	38.2	1.5	8.6	0.05	4	3.04	33.4	151.7	9.84	46.2	26.6	19.6	94.6	0	0	0	0	0	0	0	0	0	0	0	0.544502	0.79589
2022-06-07	442802	59	f	1068	24	56	38.7	3.5	12.9	0.33	1	4.32	33.4	812.7	21.31	72.9	42.3	30.6	91.5	0	1	0	0	0	0	2	0	1	0	1	2.40474	0.667527
2022-07-28	445775	50	f	3861	40	72	38.1	2	4.9	0.2	1	0.46	33.7	303.1	10.66	67.3	32.3	35	33.2	0	1	0	0	0	0	0	0	0	0	0	0.406867	0.609432
2022-12-25	452925	49	m	443	36	116	37.7	3	9.4	0.33	NA	0.2	34.5	369.5	7.65	70.4	44.2	26.2	160	0	1	0	0	0	0	0	0	0	0	0	0.463531	0.603355
2022-08-30	447551	NA	f	972	36	39	38.9	3	14.1	0.21	1	1.33	35.3	285.3	7.87	86.5	36.2	50.3	116	3	0	1	0	0	0	2	0	1	0	0	3.85906	0.435986
44793	367932	NA	m	NA	52	56	39.3	4.5	6.3	0.3	1	2.73	35.9	318.5	9.35	73.5	39.3	34.2	15.2	NA	NA	NA	NA	NA	NA	NA	NA	NA	NA	NA	NA	NA
44781	446420	71	f	2259	32	68	39.2	NA	9.2	0.29	0	NA	35.9	362.8	9.27	71.4	42.8	28.6	83.2	0	1	1	0	0	2	2	0	0	0	0	NA	NA
2022-08-13	446662	4.275	m	18	20	120	36.9	2	4.4	0.24	0	1.59	36.4	220.1	7.21	49.4	35.4	14	116	0	1	0	0	0	0	0	0	0	0	0	0.403619	0.637614
2022-03-16	395199	73	m	1735	28	60	37.3	4	10.7	0.27	0	7.94	36.7	383.6	11.8	62.8	42.7	20.1	104	0	0	0	0	1	0	1	1	0	0	1	1.70962	1.56978
2022-06-03	442648	11	m	7	56	120	38.9	2.5	19.6	0.39	0	11.67	37	368.3	6.73	63.8	40.3	23.5	137	2	1	1	0	0	1	1	0	0	0	0	1.88154	0.528323
2022-03-24	347059	63	m	4161	20	44	37.2	1.5	10.3	0.19	0	11.31	37.2	386.4	10.01	71.9	36.7	35.2	213	0	0	0	0	0	0	1	0	0	1	0	1.23621	1.57447
2022-08-02	446066	85.5	m	3666	60	88	37.7	4	5.7	0.3	1	5.4	39.5	1037.7	28.76	72.9	48.9	24	141	1	1	0	0	0	0	0	0	0	0	0	0.68202	0.593344
2022-06-11	443061	6.5	f	26	44	84	38	2	10.9	0.33	NA	1.71	39.7	413.2	8.19	56	38.3	17.7	114	2	1	0	0	1	0	1	0	1	0	0	2.55636	0.670691
2022-11-14	451288	63	m	835	64	64	38.3	3.5	9.3	0.27	NA	1.87	40	345.1	11.56	69.1	44.7	24.4	212	0	0	0	0	0	0	0	1	1	0	1	1.34064	1.22723
2022-04-30	440633	68	m	1825	NA	NA	38.7	2.5	12	0.28	1	2.58	40	268.1	7.62	67.5	36.7	30.8	137	2	1	0	0	0	2	0	0	0	0	0	0.329151	0.412589
2022-09-05	447878	76.5	m	1146	28	80	37.5	3.5	7	0.24	0	2.91	40.3	397.3	7.18	63.7	36.8	26.9	165	0	0	0	0	0	0	1	2	0	0	0	1.47679	0.77149
2022-07-29	445829	NA	f	1670	12	64	37.3	2	19.4	0.28	1	6.53	40.3	316.8	7.07	69.5	44.3	25.2	94.2	1	1	0	0	1	0	0	0	0	0	0	0.991416	1.00663
2022-10-10	449542	58	m	1895	32	44	36.6	3.5	9.7	0.3	0	4.58	40.6	307.8	9.1	65.5	41	24.5	103	0	1	0	0	0	0	0	1	0	0	0	0.57069	0.694472
2022-11-20	451554	44.9	m	568	24	100	38.6	2.5	13	0.29	1	0.63	40.8	218.6	9.44	56.9	30.7	26.2	115	0	1	0	0	0	0	1	0	0	0	0	1.0811	0.539437
2022-06-11	443066	70	f	1411	28	64	38.8	3	12.7	0.28	0	2.55	40.8	410.6	10.65	80.9	40.7	40.2	114	1	1	0	0	1	0	1	0	1	0	0	2.44579	0.715517
2022-05-23	441978	NA	f	1756	28	44	39	3	12.6	0.26	NA	6.12	41.4	510.4	10.66	72.3	40.3	32	129	1	0	1	0	0	0	0	0	0	1	2	1.22848	2.89312
2022-09-07	448043	45	f	2320	20	68	37.8	3	27.2	0.2	1	14.23	41.9	289.8	11.35	71.4	33.4	38	103	1	0	0	0	0	0	0	0	0	0	0	0.787595	0.815198
2022-10-10	449545	55	m	4910	24	64	37.2	2	15.3	0.25	2	10.6	41.9	341.7	6.99	73.6	34.3	39.3	103	0	1	0	0	0	0	0	1	0	0	0	0.482687	0.729682
2022-09-12	448239	83	m	426	40	60	38.6	4	12.2	0.34	0	3.27	42.5	335.7	7.75	69.4	41.9	27.5	165	0	0	1	0	0	0	0	1	0	0	0	1.44177	1.09348
2022-05-03	440759	31	m	793	40	108	38.4	1.5	8.8	0.17	0	6.68	45.8	176	10.05	51.6	30.8	20.8	69	1	1	0	0	1	0	0	1	0	0	0	1.04167	1.10591
2022-07-27	444374	49.5	f	NA	24	100	38.5	1.5	22.4	0.24	0	12.86	46.4	305.9	12.05	64.9	34.7	30.2	49.8	0	1	0	0	0	0	0	0	0	0	1	0.222537	1.25086
2022-04-11	439671	NA	m	3596	16	52	38.3	1	14.8	0.15	1	30.09	48.6	211.7	6.24	53.3	24.2	29.1	135	2	1	0	0	0	0	2	0	0	0	0	1.973	0.410059
2022-09-08	448034	86	m	2294	32	68	38.3	4	7.3	0.31	0	5.31	48.8	366.4	9.66	76.9	40.7	36.2	149	0	1	0	0	0	0	0	0	0	0	0	0.503957	0.738185
2022-11-24	451788	NA	m	206	24	80	37.6	3	17.7	0.27	1	2.29	52.7	352.5	8.23	72.6	40.6	32	255	3	0	0	0	0	0	0	0	0	0	0	1.10836	0.832381
2022-09-06	447935	49	m	413	24	72	37.8	4	11.9	0.28	NA	2.57	53	277.7	9.57	60.2	39.7	20.5	165	1	0	0	1	0	0	0	0	0	0	0	1.193	1.70556
2022-05-30	442368	70	f	2139	40	64	38.1	2.5	11.6	0.25	0	3.59	53	326	8.53	61.5	31.3	30.2	135	1	1	0	0	1	0	0	0	0	0	0	1.00495	1.13197
2022-10-14	449839	68.5	f	4861	16	52	NA	3	NA	0.25	0	NA	53.2	277.5	9.11	63.9	30.5	33.4	211	1	0	0	0	0	0	0	1	0	0	0	0.859687	0.967804
2022-08-16	446843	45	m	4065	16	52	38.5	2	13.5	0.16	2	9.29	55.2	200.4	7.94	55.8	26.9	28.9	60	1	1	0	0	0	0	0	0	1	0	1	1.15102	1.14271
2022-06-14	443165	28	m	388	24	64	37.6	3	14	0.3	0	3.15	56	329.7	6.85	NA	NA	NA	60	1	1	0	0	0	1	0	1	0	0	1	0.333637	1.23639
2022-09-08	448014	60	f	1711	24	72	38.3	2	11.3	0.27	1	20.73	57.4	378.7	12.22	68.6	44.3	24.3	79.4	1	0	1	0	0	0	1	0	0	0	1	1.90351	1.56019
2022-03-24	438638	84	m	6657	24	52	37.6	3	19.5	0.29	0	20.22	57.7	315.8	6.87	65.3	29.8	35.5	104	0	0	1	0	0	0	2	0	0	0	0	2.5881	0.95812
2022-07-30	445929	45.3	m	1671	40	104	38.6	3.5	19.8	0.3	0	9.83	58.5	279.6	8.64	65.2	36.8	28.4	98.9	1	0	0	0	0	0	0	0	0	0	0	0.796442	0.981248
2022-04-08	439480	71	f	2495	56	64	38	3	6.3	0.27	0	5.5	60.4	390.9	10.92	73.7	41.3	32.4	135	1	0	1	0	0	0	1	0	1	0	0	2.84115	0.930401
2022-03-21	438448	36	m	312	24	60	39.1	1	6.4	0.24	0	4.55	64.6	241.5	10.1	41.6	27	14.6	132	0	0	0	0	0	0	0	0	0	0	0	0.478162	1.12876
44839	449362	48	m	1116	NA	NA	NA	NA	13	0.24	0	18.2	66.5	375.1	13.06	74.4	44.7	29.7	151	0	1	0	1	1	1	0	0	0	1	1	NA	NA
2022-08-09	446518	50	m	448	28	88	38.2	3.5	14.1	0.21	NA	2.57	71.5	418.7	16.81	64.5	42.5	22	286	1	0	0	0	0	0	0	0	0	0	3	0.360081	2.62192
2022-11-30	452032	104	f	1586	30	56	37.4	3.5	15.2	0.32	1	5.57	71.7	313.3	9.41	68	41.2	26.8	92.4	2	1	1	1	1	0	1	0	0	2	2	2.70465	4.87595
2022-05-06	440982	57	f	3271	28	60	38.7	1.5	6	0.24	2	5.93	72	405.8	8.35	55	31.9	23.1	213	3	0	0	0	0	0	0	0	0	0	0	0.998705	1.05547
2022-02-15	436901	25	m	185	40	120	37.6	3.5	11.7	0.35	1	1.15	72.8	356.6	10.15	65.7	40.6	25.1	225	0	0	1	0	0	0	0	0	0	1	3	0.912412	3.76308
44727	443303	22.3	m	896	16	100	37.2	1	26.4	0.06	4	6.8	73.7	299.1	9.33	51.7	31.5	20.2	117	3	1	0	0	0	0	0	0	0	0	3	NA	NA
2022-08-07	446351	21	m	402	60	60	38	1.5	22.5	0.37	NA	6.62	78.9	412.8	7.22	62.6	40.1	22.5	85.6	0	0	1	0	0	0	0	0	0	0	3	0.747511	2.9798
2022-09-30	449118	NA	m	1934	36	64	38	3.5	6.3	0.3	NA	6.42	81.1	345.6	24	44.9	25.5	19.4	130	0	1	1	0	1	0	0	0	0	0	1	1.40012	2.16429
44830	448912	NA	f	861	20	128	35.9	2	25.9	0.26	0	5.96	84.4	293.2	37.29	61.2	36.6	24.6	40	3	0	1	0	1	0	0	0	0	2	3	NA	NA
2022-10-05	449361	54	m	490	28	68	36.9	4	12.5	0.29	0	6.25	85	373.2	20.32	69.3	47.6	21.7	151	0	1	0	1	1	1	1	0	0	0	0	1.68476	2.06423
2022-09-27	448955	83	f	2294	20	52	37.8	4	9.9	0.35	NA	8.58	86.6	327	16.04	71.2	42.3	28.9	158	1	1	0	0	0	2	0	2	0	1	2	0.125859	2.87357
44687	441000	72.5	f	1050	NA	108	36.3	3	12.3	0.31	1	4.38	88	283.2	16.31	64.7	36.5	28.2	294	NA	NA	NA	NA	NA	NA	NA	NA	NA	NA	NA	NA	NA
2022-06-07	376642	NA	f	1433	28	70	38	3.5	16.1	0.23	1	3.89	90.5	478.7	9.68	70.5	42.1	28.4	136	2	0	1	0	0	0	2	0	0	0	3	2.49049	2.7027
2022-09-27	448967	63	m	2095	40	80	38.7	1.5	12.9	0.14	1	4.87	92.2	261.2	9.78	83.7	24.3	59.4	33.2	0	1	1	1	1	0	2	2	2	1	0	4.78126	2.97759
2022-07-06	444504	110	m	3473	24	120	38.6	5	6.1	0.33	0	2.07	94.6	458.9	25.94	57.9	30	27.9	95.2	1	0	0	0	0	0	2	0	0	0	1	2.00715	1.56429
2022-11-11	451200	72	m	1999	28	120	39.9	3.5	5	0.4	1	1.36	113	505.2	15.18	55.3	33.6	21.7	259	0	0	0	0	0	1	0	0	0	0	1	0.207419	2.01961
44714	442539	7.7	m	10	40	112	38.7	1.5	10.1	0.3	0	2.92	114	499.3	8.35	NA	NA	NA	231	NA	NA	NA	NA	NA	NA	NA	NA	NA	NA	NA	NA	NA
2022-12-25	452924	97.5	f	2383	25	100	37.5	4	8.8	0.35	0	NA	118	384.2	17.64	65	39.3	25.7	160	0	1	0	0	0	0	0	0	0	0	3	0	2.96545
2022-11-13	451250	57	m	895	52	80	39.4	2.5	6.4	0.27	1	4.61	122	372.7	10.25	60.1	39.3	20.8	85.7	1	0	1	0	1	0	2	0	2	0	1	4.42096	2.17641
44877	451233	46	f	590	60	80	37	2.5	12.5	0.31	0	4.31	126	271	12.94	66.8	39.8	27	69	3	0	1	0	0	0	0	0	0	0	3	NA	NA
2022-06-02	442535	NA	m	409	28	60	36.3	2	15.7	0.35	1	5.13	127	472.4	23.11	65.9	40.9	25	98.1	3	0	0	0	0	0	0	0	0	1	3	0.582952	4.00311
2022-11-06	450937	45	m	888	14	48	36.1	2	13.8	0.4	1	8.05	129	487.7	24.34	88.7	45.8	42.9	249	1	0	0	0	0	0	0	0	0	1	0	0.667517	2.61455
44831	448953	NA	f	1942	28	120	35.6	3	19.1	0.33	0	12.07	137	344.4	26.18	80.9	43.7	37.2	40	3	1	1	1	1	0	0	0	0	0	3	NA	NA
2022-11-23	451734	50	f	1787	36	60	37.5	1	13.7	0.27	1	10.41	151	321.2	8.75	61.3	36.4	24.9	120	2	0	0	1	0	1	0	0	0	1	1	0.754837	4.0215
44704	441980	9.7	m	4	92	140	39.8	2.5	12.8	0.28	NA	12.93	156	248.2	11.02	62.5	39.6	22.9	129	3	0	0	0	1	0	0	0	0	0	3	NA	NA
2022-09-26	394328	NA	f	105	45	44	35.4	2	22.2	0.37	1	18.8	160	354.5	27.57	81.5	45	36.5	40	2	0	1	0	1	0	0	0	0	0	2	1.57838	3.59795
2022-12-06	452265	53.5	m	3787	12	60	38.1	1	4.6	0.31	1	5.83	175	344.2	4.21	68.6	31.6	37	61.4	0	1	0	0	0	0	0	0	0	0	1	0.0390446	2.60035
2022-11-15	451378	35.5	f	593	24	60	38	3	7.6	0.32	1	1.12	188	322.1	6.25	62.8	41	21.8	115	0	1	0	0	0	0	1	0	0	0	1	0.792625	2.5703
44743	369762	35	m	1836	24	88	38.3	2	11.8	0.4	0	2.07	217	462.2	31.06	85.8	38.3	47.5	137	NA	NA	NA	NA	NA	NA	NA	NA	NA	NA	NA	NA	NA
44955	454350	22	m	206	16	44	37	1.5	7.5	0.3	1	2.1	221	223.2	4.21	50.9	37	13.9	211	3	0	0	0	0	0	0	0	0	0	3	NA	NA
44880	451377	34.5	f	593	20	44	35.8	2	23	0.24	1	5.53	227	152.3	7.37	36.2	21.3	14.9	115	3	0	0	0	0	0	0	0	0	0	3	NA	NA
2023-01-15	453781	59	m	1602	20	52	36.4	2	15.3	0.36	0	10.79	238	446.8	27.64	78.5	45.2	33.3	235	1	0	0	0	0	0	0	0	0	0	3	0.0733769	4.38142
44873	451054	44	f	815	NA	NA	36.4	NA	4.9	0.19	1	5.22	287	282.5	10.89	49.1	31.7	17.4	211	2	0	0	0	0	0	0	0	0	1	2	NA	NA
44882	451465	NA	f	2695	20	128	35.6	NA	24.3	0.36	NA	6.99	430	288	8.26	52.5	26.5	26	211	3	0	0	0	0	0	0	0	0	0	3	NA	NA
44679	440547	6.1	f	4	60	160	38.8	NA	8.7	0.28	NA	1.22	NA	226.4	5.89	53	37	16	132	0	0	0	0	0	0	0	0	0	0	0	NA	NA
44681	440632	38.5	m	729	44	NA	35	1	46.2	0.07	3	3.58	NA	238.8	10.2	55.3	27.9	27.4	137	2	0	0	0	0	0	0	0	0	0	0	NA	NA
44895	449361	60	m	546	28	28	36.4	4	10.9	0.32	0	5.16	NA	373.2	10.18	72.8	48.8	24	147	0	1	0	0	0	2	0	0	0	0	1	NA	NA
